# Supplementary material for: Are Machine Learning methods effective in detecting undiagnosed atrial fibrillation in primary care settings using electronic health records? A systematic review
Source: PLOS Digit Health. 2025 Oct 14;4(10):e0001009. doi: 10.1371/journal.pdig.0001009 (PMC12520348; doi:10.1371/journal.pdig.0001009)
Supplement: S1 Table — (XLSX) [file pdig.0001009.s003.xlsx]

## Sheet: HOME
CHARMS & PROBAST template
	Information:
	This Excel document is a template for data extraction and critical appraisal of a systematic review of clinical prediction model development and/or validation studies.
								Templates designed by: Fernandez-Felix BM 1,2 Affiliations: 1 Clinical Biostatistics Unit, Hospital Universitario Ramón y Cajal, IRYCIS, Madrid, Spain. 2 CIBER de Epidemiología y Salud Pública (CIBERESP), Madrid, Spain. Contact: borjamanuel.fernandez@salud.madrid.org
	Contents:
	- HOME: A description of the material in the file and instructions on how to use it. - SUMMARY: Table summarizing the status of the data extraction process and the assessment of bias and applicability. - CHARMS: Data extraction form - PROBAST: Risk of Bias and Applicability Assessment form - TABLES: A proposal tables containing information on study characteristics, models characteristics, and an …
	Instructions for use:
	To begin data extraction (CHARMS) and risk of bias and applicability evaluation (PROBAST) of each model included in the systematic review, check in "new model" on the SUMMARY sheet. Complete the basic study information. The template can be used to evaluate up to 30 models. Go to:
	CHARMS (Adapted from Moons K. 2014) Complete the data extraction for each predictive model included in the systematic review. You should fill in the cells shaded in yellow. Fill in the cell with "No Information" (NI) when the information in the study report is not available. In the case of blank cells, the status of the data extraction form will be incomplete ⚠️. When all domains in the form are …
	PROBAST (Adapted from Wolff RF. 2019) Complete the risk of bias assessment and applicability for each model included in the systematic review. You should answer signalling questions shaded in yellow for each key domain (Participant, Predictor, Outcome and Analysis) as "Yes", "Probably yes", "Probably no", "No" or "No information". For each domain, once all signalling questions are answered, RoB a…
	SUMMARY TABLES The summary tables will be automatically generated based on the information in the CHARMS and PROBAST forms. - Study Characteristics. - Model Characteristics. - Risk of Bias summary (PROBAST). Go to:

## Sheet: SUMMARY
	Summary information:							0	Incomplete
								1	Complete
				Models included for data extraction and RoB assessment:	15
	New model	No model	Author	Publication year	Publication identifier (Title/PMID/DOI)	Publication journal	Model name	Identifier	CHARMS	PROBAST
	TRUE	1	Dykstra	2022	Machine learning prediction of atrial fibrillation in cardiovascular patients using cardiac magnetic resonance and electronic health information	Frontiers in cardiovascular medicin		Dykstra, 2022	1	1
	TRUE	2	Ashburner	2022	Natural Language Processing to Improve Prediction of Incident Atrial Fibrillation Using Electronic Health Records.	Journal of the American Heart Association		Ashburner, 2022	1	1
	TRUE	3	Sung	2022	Automated risk assessment of newly detected atrial fibrillation poststroke from electronic health record data using machine learning and natural language processing.	Frontiers in cardiovascular medicine		Sung, 2022	1	1
	TRUE	4	Bhattacharya	2021	Machine Learning Methods for Identifying Atrial Fibrillation Cases and Their Predictors in Patients With Hypertrophic Cardiomyopathy: The HCM-AF-Risk Model	CJC open		Bhattacharya, 2021	1	1
	TRUE	5	Khurshid	2022	ECG-Based Deep Learning and Clinical Risk Factors to Predict Atrial Fibrillation.	Circulation		Khurshid, 2022	1	1
	TRUE	6	Sekelj	2020	Detecting undiagnosed atrial fibrillation in UK primary care: Validation of a machine learning prediction algorithm in a retrospective cohort study	European Society of Cardiology		Sekelj, 2020	1	1
	TRUE	7	Christopoulos	2020	Artificial Intelligence–Electrocardiography to Predict Incident Atrial Fibrillation	Circulation: Arrhythmia and Electrophysiology		Christopoulos, 2020	1	1
	TRUE	8	Shah	2020	Development of a Portable Tool to Identify	Circulation: Cardiovascular Quality and Outcomes		Shah, 2020	1	1
	TRUE	9	Tiwari	2020	Assessment of a Machine Learning Model Applied to Harmonized Electronic	JAMA Network Open		Tiwari, 2020	1	1
	TRUE	10	Hill	2019	Health Record Data for the Prediction of Incident Atrial Fibrillation	PloS one		Hill, 2019	1	1
	TRUE	11	Elkin	2021	Using Artificial Intelligence With Natural Language Processing to	Journal for medical internet research		Elkin, 2021	1	1
	TRUE	12	Karnik	2012	Combine Electronic Health Record’s Structured and Free Text	Annual International Conference of the IEEE Engineering in Medicine and Biology Society. IEEE Engineering in Medicine and Biology Society.		Karnik, 2012	1	1
	TRUE	13	Mukherjee	2019	Data to Identify Nonvalvular Atrial Fibrillation to Decrease Strokes	Circulation: Cardiovascular Quality and Outcomes		Mukherjee, 2019	1	1
	TRUE	14	Hu	2019	A novel atrial fibrillation prediction model for Chinese subjects: a nationwide cohort investigation of 682 237 study participants with random forest model	European Society of Cardiology		Hu, 2019	1	#REF!
	TRUE	15	Nadarajah	2022	Prediction of short-term atrial fibrillation risk using primary care electronic health records	Arrhythmias and sudden death		Nadarajah, 2022	1	1
	FALSE								FALSE	FALSE
	FALSE								FALSE	FALSE
	FALSE								FALSE	FALSE
	FALSE								FALSE	FALSE
	FALSE								FALSE	FALSE
	FALSE								FALSE	FALSE
	FALSE								FALSE	FALSE
	FALSE								FALSE	FALSE
	FALSE								FALSE	FALSE
	FALSE								FALSE	FALSE
	FALSE								FALSE	FALSE
	FALSE								FALSE	FALSE
	FALSE								FALSE	FALSE
	FALSE								FALSE	FALSE
	FALSE								FALSE	FALSE

## Sheet: CHARMS
CHARMS checklist
CHARMS checklist. Relevant items to extract from individual studies for purposes of description and assessment of risk of bias and applicability. (Adapted from Moons KG. 2014)
Gen	App	RoB	Domain/ Key items		Dykstra, 2022			Ashburner, 2022	Model 3	Model 4	Sung, 2022			Bhattacharya, 2021			Khurshid, 2022			Sekelj, 2020			Christopoulos, 2020			Shah, 2020			Tiwari, 2020			Hill, 2019			Elkin, 2021			Karnik, 2012			Mukherjee, 2019			Hu, 2019			Nadarajah, 2022
0. Study information
X			0.1 Author		Dykstra			Ashburner			Sung			Bhattacharya			Khurshid			Sekelj			Christopoulos			Shah			Tiwari			Hill			Elkin			Karnik			Mukherjee			Hu			Nadarajah
X			0.2 Publication year		2022			2022			2022			2021			2022			2020			2020			2020			2020			2019			2021			2012			2019			2019			2022
X			0.3 Publication identifier (Title/PMID/DOI)		Machine learning prediction of atrial fibrillation in cardiovascular patients using cardiac magnetic resonance and electronic health information			Natural Language Processing to Improve Prediction of Incident Atrial Fibrillation Using Electronic Health Records.			Automated risk assessment of newly detected atrial fibrillation poststroke from electronic health record data using machine learning and natural language processing.			Machine Learning Methods for Identifying Atrial Fibrillation Cases and Their Predictors in Patients With Hypertrophic Cardiomyopathy: The HCM-AF-Risk Model			ECG-Based Deep Learning and Clinical Risk Factors to Predict Atrial Fibrillation.			Detecting undiagnosed atrial fibrillation in UK primary care: Validation of a machine learning prediction algorithm in a retrospective cohort study			Artificial Intelligence–Electrocardiography to Predict Incident Atrial Fibrillation			Development of a Portable Tool to Identify			Assessment of a Machine Learning Model Applied to Harmonized Electronic			Health Record Data for the Prediction of Incident Atrial Fibrillation			Using Artificial Intelligence With Natural Language Processing to			Combine Electronic Health Record’s Structured and Free Text			Data to Identify Nonvalvular Atrial Fibrillation to Decrease Strokes			A novel atrial fibrillation prediction model for Chinese subjects: a nationwide cohort investigation of 682 237 study participants with random forest model			Prediction of short-term atrial fibrillation risk using primary care electronic health records
X			0.4 Publication journal		Frontiers in cardiovascular medicin			Journal of the American Heart Association			Frontiers in cardiovascular medicine			CJC open			Circulation			European Society of Cardiology			Circulation: Arrhythmia and Electrophysiology			Circulation: Cardiovascular Quality and Outcomes			JAMA Network Open			PloS one			Journal for medical internet research			Annual International Conference of the IEEE Engineering in Medicine and Biology Society. IEEE Engineering in Medicine and Biology Society.			Circulation: Cardiovascular Quality and Outcomes			European Society of Cardiology			Arrhythmias and sudden death
X			0.5 Model name
1. Source of data					1			1			1			1			1			1			1			1			1			1			1			1			1			1			1
	X	X	1.1 Source of data		Prospective cohort			Retrospective cohort			Retrospective cohort			Retrospective cohort			Retrospective cohort			Retrospective cohort			Retrospective cohort			Retrospective cohort			Retrospective cohort			Retrospective cohort			Case-control			Retrospective cohort			Case-control			Retrospective cohort			Retrospective cohort
2. Participants					1			1			1			1			1			1			1			1			1			1			1			1			1			1			1
x	X		2.1 Recruitment method		Unclear if consecutive			Unclear if consecutive			consecutive			Unclear if consecutive			Likely consecutive			Likely consecutive			consecutive			consecutive			consecutive			listed consecutive			Likely consecutive			EHR data			EHR data			likely consecutive			likely consecutive
X	X		2.2 Recruitment dates		Not mentioned			Int validation cohort: 2003 - 2013. Ext validation cohort 2015 - 2020			2007-2020			2003 - 2017			2000-2019			1 January 2006 and 31 December 2016			2004-			2010-2017			2011-2018			janurary 2006-DECEMBER 2006			From 2010 to September 21, 2015​			not specified			The candidate population included patients with at least 1 ICD-9 or ICD-10 code for AF between 2010 and 2017 (427.31, I48.0, I48.1, I48.2, I48.9, I48.91), and without an AF diagnosis from January 1, 2007, to December 31, 2009			2000-2013			1998-2018
X	X		2.3 Study setting		Patients were undergoing diagnostic testing by CMR.			Primary care visits			Patients recently admitted with stroke			Tertiary centre visit			Primary care visit			Primary care visit			not reported			Primary care			Hospital EHR data			hospital likely			Primary care outpatient clinics			clinic			Hospital(eg, inpatient and outpatient facilities, radiology reporting, or laboratory result systems)			Outpatient			Outpatient
X	X		2.4 Study sites (Regions)		Calgary			Massachusetts			Taiwan			Baltimore, USA			Massachusetts			London, UK			United States			Utah, USA			Colorado, USA			not specified			New york, USA			1			Utah, USA			Taiwan, China			Leeks, UK
X	X		2.5 Study sites (Number of centers)		Two tertiary centres			Single tertiary centre			Single centre			Single centre			Single institution			Single centre but the sample is large representing 95% of city of North West London			not reported			3			3			not specified			not specified			1			1			1			1
X	X		2.6 Criteria inclusion		complete follow up of 120 days			≥65years			First admission with stroke of unknown cause			if they met the standard diagnostic criteria for HCM, namely, maximal left ventricle (LV) wall thickness 15 mm10 in the absence of uncontrolled hypertension, valvular heart disease, and HCM phenocopies (amyloidosis, storage disorders).			Individuals were included if they received ≥2 primary care visits that occurred between 1 and 3 years apart at any of 7 hospitals within the MGB network and had 1 ECG done			>30 years old, who had no history of atrial fibrillation recorded in the preceding five years, patients with complete data of height, weight, BMI, SBP, DBP			>30 years with atleast 1 sinus rhythm ECG within 2 years preceeding their visit			patients with atleast 1 ICD code for AF			atients with a new diagnosis of AF obtained during a 6-month period.			age>30 years			Patients with NVAF or related conditions in the local and national databases.			Case definition:  received at least one diagnosis of Atrial Fibrillation and/or Atrial Flutter by a specialist  AND had an EKG on record  AND had an annotation (string search) hit for either Atrial Fibrillation or Atrial Flutter (most restrictive definition, at the beginning of the first line of annotations)  AND did not have surgery (CABG, valve, open or transcatheter procedures for Atrial F…			patients with at least 1 ICD-9 or ICD-10 code for AF between 2010 and 2017 (427.31, I48.0, I48.1, I48.2, I48.9, I48.91), and without an AF diagnosis from January 1, 2007, to December 31, 2009.Chart review by a team of 5 clinicians was used to classify each patient as AF present or AF absent, which served as the reference standard.			Baseline comorbidities associated with Afib			Diagnostic codes readily available in EHR. Predictors identified from literature review
X	X		2.7 Criteria exclusion		Patients were afib and congenital heart disease. Single hospital create selection bias			Previous diagnosis of Afib and no follow up completed			in-hospital stroke or whose records could not be linked were excluded. Afib before stroke or on admission were also excluded			Not clear. Single centre create selectinp bias			Not clear			Who did not have complete data creating selection bias			history of AF at baseline visit or no piror AF status			not reported. Single instittion create slection bias			Excluded important prognostic features for Afib. Using in/outpatient raises concern for applicability			history of AF in 5 year prior			Patients on oral antithrombotic therapy for indications other than NVAF, with mechanical prosthetic valve, significant mitral/aortic stenosis, pregnant, transient AF, or active infective endocarditis. Single institution create selection bias.			NA			n AF diagnosis code going back to 2007, patients with an AF billing code in 2008 and again in 2011. Single institution create selection bias.			incomplete medical information. Age under 18 years old. Creating slection bias			Unclear
X	X		2.8 Participant description	Characteristics	Values		Measures	Values		Measures	Values		Measures	Values		Measures	Values		Measures	Values		Measures	Values		Measures	Values		Measures	Values		Measures	Values		Measures	Values		Measures	Values		Measures	Values		Measures	Values		Measures	Values		Measures
X	X		2.8.1 Characteristic 1		NA			NA			NA			NA			NA			NA			ECG data		No information	manually reviewed charts			26000 variables			NA			.			NA			AF in problem list or past medical history			a			a
X	X		#REF!																																						AF as transient event as apart of other acute conditiond cardiac surgery or sepsis
X	X		2.8.3 Characteristic 3																																						Active AF management in clinical notes
X	X		2.8.4 Characteristic 4																																						Patiens without AF
X	X		2.8.5 Characteristic 5
3. Outcome to be predicted					1			1			1			1			1			1			1			1			1			1			1			1			1			1			1
	X	X	3.1 Outcome		New incident Afib			incident AF within 5years			Newly diagnosed Afib			New Afib			Incident Afib/Aflutter			New Afib			incident AF			incident AF			Prevalent AF			AF prevalence			AF prevalence			AF incidence			Presence of AF			New Afib			AF incidence at 6 months
	X	X	3.2 Outcome definition		the primary outcome of new-onset AF, defined as one or more of the following: (i) ICD-10 coded admission for AF (I48.0-I48.2, I48.9), atrial flutter (Aflut: I48.3-I48.4), (ii) any 12-lead ECG or Holter-based detection of AF, (iii) ICD-10 coded direct-current (DC) cardioversion (1HZ09) or ablative procedure (025S3ZZ, 025T3ZZ) for the treatment of AF			Incident AF status was ascertained using a previously validated EHR algorithm, which used problem list entries and inpatient or outpatient ICD-9/ICD-10 codes (positive predictive value, 96.3%)			NDAF poststroke, i.e., AF detected during the index stroke hospitalization and AF detected after discharge. Incidence rate per 1,000 person year			lead EKGs, event recorder data, Holter monitor data, and/or ICD interrogation; a detailed chart review was performed to confirm this criterion			incident AF was defined using a previously published AF algorithm comprising combinations of diagnostic and procedural codes and ECG reports (modified AF algorithm)			using relevant Read codes, the coded clinical term system used in UK primary care used in the development algorithem (Hill			incident AF was diagnosed clinically			not reported			patients with prevalent AF on their first encounter and then at 6-month intervals from each encounter			AF as per the EHR			Diagnostic codes			AF diagnosis as per EHR or textual data			patients with a predicted probability of AF higher than the cut point specified during training were classified as having AF			Not reported			Diagnostic codes readily available in EHR.
		X	3.3 Same outcome definition for all participants		Yes			Yes			Yes			Yes			Yes			Yes			Yes			Yes			Yes			Yes			Yes			Yes			Yes			Unclear			Yes
X	X		3.4 Type of outcome		Combined			Single			Combined			Single			Single			Single			Single			Single			Single			Single			Combined			Single			Single			Unclear			Single
		X	3.5 Was the outcome assessed without knowledge of the predictors?		Unclear			Unclear			Yes			Yes			Unclear			Unclear			Unclear			Unclear			Yes			No			Unclear			Unclear			Unclear			Unclear			Yes
		X	3.6 Were candidate predictors part of outcome?		No			No			No			No			No			No			No			Yes			No			Yes			No information			Unclear			Yes			No			No
	X		3.7 Time of outcome ocurrence		120 days			5 years			10.2 months			3.1 years			5 years			Not specified			7.4 years			not reported			6 months			upto 10 years			2010-2015			not specified			not specified			Not reported			6 months
4. Candidate predictors					1			1			1			1			1			1			1			1			1			1			1			1			1			1			1
X			4.1 Number of candidate predictors (or parameters) assessed		120			42			20			93			13			100			1			1000			26000			100			0			0			41			19			72
X			4.2 Type of predictors		Patient-reported questionnaires (4), Electronic health records (6), Cardiac Mag resonance (10)			Clinical features from EHR. No lab or imaging data was used in the NLP model.			Clinical and biochemical data. No imaging or ECG data			Clinical and imaging data (CMR)			ECG and clinical data			Binary			ECG data			1000 features from the clinical data			EHR variables (features)			Binary			Textual data			EHR data nad textual data			Demographics comorbid conditions procedures ECG and text			Binary			binary
	X		4.3 Timing of predictors measurement		At patient presentation			At patient presentation. Many features were recorded before cohort study start			On patient admission			On patient first visit			On patient first visit			One year prior to data entry			within 2 preceeding years of the baseline visit			not reported			6 months prior to outcome			one year prior to data entry			Yes			NA			based on tstatuts ar the time of th index AF encounter			Unclear			Unclear
		X	4.4 Predictors definition and measurement similar for all participants		Yes			Yes			Yes			Yes			Yes			Yes			Yes			Unclear			Yes			Yes			No information			No			Yes			No information			Yes
		X	4.5 Were predictors assessed blinded for outcome?		Yes			Unclear			Yes			Yes			Yes			Yes			Yes			Unclear			No			Yes			No information			No information			Unclear			Unclear			Unclear
		X	4.6 Handling of continuous predictors		Unclear if dichotomised			No continuous data reported			Not dichotomised			Not dichotomised			Not dichotomised			not dichotomised			not dichotomised			not dichotomized			Unclear			not dichotomized			No information			NA			converted to ordinal			Not applicable			Not applicable
5. Sample size					1			1			1			1			1			1			1			1			1			1			1			1			1			1			1
X			5.1 Number of participants		7639			Development (32960), Int validation (13992), Ext validation (39051)			Training set (4604). Testing set (1492)			831			54770			604135			1936			561			2252219			2994837			0			not specified			22000			682237			2081139
X			5.2 Number of outcomes/events		314			Development (2839), Int validation (1057), Ext validation (2226)			Training (232). Testing (87)			191			266			17880			333			452			28036			95607			0			not specified			6690			14212			7386
					7325			#VALUE!			#VALUE!			640			54504			586255			1603			109			2224183			2899230			0			#VALUE!			15310			668025			2073753
		X	5.3 Number events per variable (EPV) or per parameter (EPP)		2.61667			Unknown			Unknown			2.05376			20.4615			178.8			333			0.109			1.07831			956.07			Unknown			Unknown			163.171			748			102.583
6. Missing data					1			1			1			1			1			1			1			1			1			1			1			1			1			1			1
X		X	6.1 Number of participants with any missing value		Not reported			Int validation (2311) + Ext validation (3183)			Not reported			not reported			Not reported			Not reported			not reported			not reported			not reported			not reported			not specified			not specified			not specified			not specified			0
		X	6.2 Handling of missing data		Multiple imputation			No information			Single imputation			Nearest neighbour approach			No information			No information			No information			No information			No information			No information			No information			No information			Single imputation			No information			No information
7. Model development					1			1			1			1			1			1			1			1			1			1			1			1			1			1			1
X			7.1 Modelling method		Mixed: Cox PH, LASSO			Natural Language Processing			Machine learning techniques			Machine learning techniques			Neural network			Machine learning techniques			Neural network			Logistic regression			Neural network			Machine learning techniques			Natural Language Processing			Machine learning techniques			Natural Language Processing			Machine learning techniques			Machine learning techniques
		X	7.2 Method for selection of candidate predictors		y mean permutation importance calculated over 100 bootstrap samples of training data			All features were selected unless had low positive predictive value			Unclear			All available predictors			All available predictors			Based on prior knowledge			Other			Based on prior knowledge			All available predictors			Based on prior knowledge			Based on prior knowledge			Based on prior knowledge			All available predictors			Based on prior knowledge			Based on prior knowledge
		X	7.3 Method for selection of predictors during multivariable modelling		LASSO selection			LASSO selection			AUC values across machine learning models with dierent combinations of text vectorization techniques and resampling method			Information Gait for nominal variables and 2 sample t-test for continuous variables			Unclear			Other			No information			No information			Other			Other			Unclear			Pre-specified model (not selection)			Pre-specified model (not selection)			Unclear			Unclear
	X	X	7.4 Shrinkage of predictor weights or regression coefficients		Unclear			Unclear			Unclear			Unclear			Unclear			No information			No information			No information			No information			No information			Unclear			Unclear			Unclear			Unclear			Unclear
8. Model performance					1			1			1			1			1			1			1			1			1			1			1			1			1			1			1
	X		8.1 Calibration measures		Calibration plot			Calibration plot			Not evaluated			Not evaluated			Calibration plot / Slope			Not evaluated			Not evaluated			Not evaluated			Not evaluated			Not evaluated			Not evaluated			Not evaluated			Not evaluated			Not evaluated			Calibration plot / Slope
	X		8.1.1 Calibration plot		Yes			Yes			No			No			Yes			No			No			No			No			No			No			No			No			No			Yes
	X		8.1.2 Calibration slope		No	value (95% CI):		No	value (95% CI):		No	value (95% CI):		No	value (95% CI):		Yes	value (95% CI):	1.13 (1.01–1.25)	No	value (95% CI):		No	value (95% CI):		No	value (95% CI):		No	value (95% CI):		No	value (95% CI):		No	value (95% CI):		No	value (95% CI):		No	value (95% CI):		No	value (95% CI):		Yes	value (95% CI):	0.782 (0.743 to 0.824)
	X		8.1.3 Calibration-in-the-large (CITL)		No	value (95% CI):		No	value (95% CI):		No	value (95% CI):		No	value (95% CI):		No	value (95% CI):		No	value (95% CI):		No	value (95% CI):		No	value (95% CI):		No	value (95% CI):		No	value (95% CI):		No	value (95% CI):		No	value (95% CI):		No	value (95% CI):		No	value (95% CI):		No	value (95% CI):
	X		8.1.4 Hosmer-Lemeshow test		No			No			No			No			No			No			No			No			No			No			No			No			No			No			No
	X		8.1.5 Other		No	Specify:		No	Specify:		No	Specify:		No	Specify:			Specify:		No	Specify:		No	Specify:		No	Specify:		No	Specify:		No	Specify:		No	Specify:		No	Specify:		No	Specify:		No	Specify:		No	Specify:
	X		8.2 Discrimination measures		C-Statistic / AUC graph			C-Statistic			C-Statistic / AUC graph			C-Statistic / AUC graph			C-Statistic / AUC graph			C-Statistic / AUC graph			Not evaluated			Not evaluated			AUC graph			C-Statistic / AUC graph			C-Statistic			Not evaluated			C-Statistic			C-Statistic / AUC graph			C-Statistic / AUC graph
	X		8.2.1 C-Statistic		Yes	value (95% CI):	C-index reported for each model	Yes	value (95% CI):	C-index reported for each model	Yes	value (95% CI):	C-index reported for each model	Yes	value (95% CI):	C-index reported for each model	Yes	value (95% CI):	0.30*† (0.24–0.38)	Yes	value (95% CI):		No	value (95% CI):	0.69+0.02	No	value (95% CI):		No	value (95% CI):		Yes	value (95% CI):		Yes	value (95% CI):		No	value (95% CI):		Yes	value (95% CI):		Yes	value (95% CI):		Yes	value (95% CI):
	X		8.2.2 D-Statistic		No	value (95% CI):		No	value (95% CI):		No	value (95% CI):		No	value (95% CI):		No	value (95% CI):		No	value (95% CI):		No	value (95% CI):		No	value (95% CI):		No	value (95% CI):		No	value (95% CI):		No	value (95% CI):		No	value (95% CI):		No	value (95% CI):		No	value (95% CI):		No	value (95% CI):
	X		8.2.3 AUC graph		Yes			No			Yes			Yes			Yes			Yes			No			No			Yes			Yes			No			No			No			Yes			Yes
	X		8.2.4 Log-rank test (if survival analysis)		No			No			No			No			No			No			No			No			No			No			No			No			No			No			No
	X		8.2.5 Risk group curves (if survival analysis)		Not applicable			Not applicable			Not applicable			Not applicable			Not applicable			No			No			No			No			No			No			No			No			No			No
	X		8.2.6 Other		No	Specify:		No	Specify:		No	Specify:		No	Specify:		No	Specify:		No	Specify:		No	Specify:		No	Specify:		No	Specify:		No	Specify:		No	Specify:		No	Specify:		No	Specify:		No	Specify:		No	Specify:
	X		8.3 Overall measures		Brier score			Not evaluated			Not evaluated			Not evaluated			Not evaluated			Not evaluated			Not evaluated			Not evaluated			Not evaluated			Not evaluated			Not evaluated			Not evaluated			Not evaluated			Not evaluated			Brier score
	X		8.3.1 R-squared (e.g. Cox-Snell R2, Nagelkerke's R2,..)		No	value (95% CI):		No	value (95% CI):		No	value (95% CI):		No	value (95% CI):		No	value (95% CI):		No	value (95% CI):		No	value (95% CI):		No	value (95% CI):		No	value (95% CI):		No	value (95% CI):		No	value (95% CI):		No	value (95% CI):		No	value (95% CI):		No	value (95% CI):		No	value (95% CI):
	X		8.3.2 Brier score		Yes	value (95% CI):		No	value (95% CI):		No	value (95% CI):		No	value (95% CI):		No	value (95% CI):		No	value (95% CI):		No	value (95% CI):		No	value (95% CI):		No	value (95% CI):		No	value (95% CI):		No	value (95% CI):		No	value (95% CI):		No	value (95% CI):		No	value (95% CI):		Yes	value (95% CI):
	X		8.3.3 Other		No	Specify:		No	Specify:		No	Specify:		No	Specify:		No	Specify:		No	Specify:		No	Specify:		No	Specify:		No	Specify:		No	Specify:		No	Specify:		No	Specify:		No	Specify:		No	Specify:		No	Specify:
	X		8.4 Clinical utility		Not evaluated			Not evaluated			Not evaluated			Not evaluated			Not evaluated			Not evaluated			Not evaluated			Not evaluated			Not evaluated			Not evaluated			Not evaluated			Not evaluated			Not evaluated			Not evaluated			Not evaluated
	X		8.4.1 Decision Curve Analysis (DCA)		No			No			No			No			No			No			No			No			No			No			No			No			No			No			No
	X		8.4.2 Other		No	Specify:		No	Specify:		No	Specify:		No	Specify:			Specify:		No	Specify:		No	Specify:		No	Specify:		No	Specify:		No	Specify:		No	Specify:		No	Specify:		No	Specify:		No	Specify:		No	Specify:
9. Model evaluation					1			1			1			1			1			1			1			1			1			1			1			1			1			1			1
		X	9.1 Method used for testing model performance
		X	9.1.1 Internal validation		Random split data			Random split data			Non-random split data			Random split data			Non-random split data			Unclear			Unclear			Unclear					Unclear	Random split data			Random split data			Cross-validation			Unclear			Random split data			Random split data
		X	9.1.2 External validation		None			Geographical			None			None			Geographical			Completely independent			None			Geographical			None			Completely independent			Other			None			None			Different setting			None
	X	X	9.2 In case of poor validation, whether model was adjusted or updated		N/A			N/A			N/A			N/A			N/A			N/A			No information			No			not reported			not reported			Unclear			NA			Unclear			Unclear			Unclear
10. Results					1			1			1			1			1			1			1			1			1			1			1			1			1			1			1
X			10.1 Number of predictors (or parameters) included in final model		20			42			20			18			13			24			1			1000 features from the clinical data			200			24			Not applicable			NA			38			19			10
x	X		10.2 Final model included predictor weights or regression coefficients		Predictor weights			Predictor weights			Predictor weights			Predictor weights			No information			Unclear			No information			None			No information			Predictor weights			None			No information			None			Regression coefficients			Predictor weights
X	X		10.3 Final model included intercept (or baseline survival)		No information			No information			No information			No information			No information			Unclear			Unclear			No			Unclear			No information			Unclear			No information			No			No			No
X	x		10.4 Alternative presentation of the final prediction models		Other			Other			Other			Other			Other			None			None			None			None			No information			None			None			No information			No information			No information
11. Interpretation					1			1			1			1			1			1			1			1			1			1			1			1			1			1			1
X	X		11.1 Interpretation of presented model		Model include data from imaging and therefore might work only for patients who had this particular type of imaging.			Model developed from single centre and therefore may be limited in its generalizability.			Model developed from single centre and therefore may be limited in its generalizability. Model developed in high burden AF patients (those who had stroke) and therefore might limit its generalizability to primary care cohort.			Model developed from single centre and therefore may be limited in its generalizability. Also, it is developed based only on patients with HCM which is a rare finding among patients in primary care.			Model developed from single centre and therefore may be limited in its generalizability. The model did not take in consideration candidate clinical predictors but rather this model used neural network based on ECG features and studied it with combined clinical predictors in addition to the model (analyzed separetely as coviarites and combined hazard ratio but not included into the AI model algori…			This is an external validation study of the ML Algorithm that was developed by Hill 2019. Therefore, the sections 4,7 and 10 will be identical to the Hill 2019 extraction.			Convolutional layers were sequentially run on the temporal axis which allowed the network to detect features of AF			Logistic regression was the best performng model using 1000 features, 100 stop words, and term frequency-inverse document frequency to create the feature set.			a shallow neural network provided the optimal classification algorithm			identified time-varying neural networks as the optimal model achieving an AUROC of 0.827 vs. 0.725, with number needed to screen of 9 vs. 13 patients at 75% sensitivity, when compared with the best existing model CHARGE- AF.			Compared with structured EHR data alone, we found that NLP-assisted structured-plus-unstructured EHR data identified previously unknown and untreated patients with NVAF			bserved that on numeric data encoding Random Forest classifier out-performed other classifiers, while on two-value categorical data encoding , Naïve Bayes out-performed other classifiers.			combining multiple types of EHR data in a comprehensice model improved performance			Model showed good performance in predicting the onset of AF specifically for Chinese individuals			Model showed good predictive accuracy, which was superior to other risk scores and robust in both sexes and across ethnic groups
12. Observations					1			1			1			1			1			1			1			1			1			1			1			1			1			1			1
			12.1 Data extraction process		All information has been successfully registered			All information has been successfully registered			All information has been successfully registered			All information has been successfully registered			All information has been successfully registered			All information has been successfully registered			All information has been successfully registered			All information has been successfully registered			All information has been successfully registered			All information has been successfully registered			All information has been successfully registered			All information has been successfully registered			All information has been successfully registered			All information has been successfully registered			All information has been successfully registered
			12.2 Additional information
Abbreviation: Gen: General description; App: Applicability; RoB: Risk of Bias
					2			2			2			2			3			2			2			2			3			2			2			2			2			2			2
[truncated: 30 more columns]

## Sheet: PROBAST
PROBAST checklist
PROBAST. Prediction model study Risk Of Bias Assessment Tool
Domain/ Key questions	Dykstra, 2022	Ashburner, 2022	Sung, 2022	Bhattacharya, 2021	Khurshid, 2022	Sekelj, 2020	Christopoulos, 2020	Shah, 2020	Tiwari, 2020	Hill, 2019	Elkin, 2021	Karnik, 2012	Mukherjee, 2019	Hu, 2019	Nadarajah, 2022
0. Study information
0.1 Author	Dykstra	Ashburner	Sung	Bhattacharya	Khurshid	Sekelj	Christopoulos	Shah	Tiwari	Hill	Elkin	Karnik	Mukherjee	Hu	Nadarajah
0.2 Publication year	2022	2022	2022	2021	2022	2020	2020	2020	2020	2019	2021	2012	2019	2019	2022
0.3 Publication identifier (Title/PMID/DOI)	Machine learning prediction of atrial fibrillation in cardiovascular patients using cardiac magnetic resonance and electronic health information	Natural Language Processing to Improve Prediction of Incident Atrial Fibrillation Using Electronic Health Records.	Automated risk assessment of newly detected atrial fibrillation poststroke from electronic health record data using machine learning and natural language processing.	Machine Learning Methods for Identifying Atrial Fibrillation Cases and Their Predictors in Patients With Hypertrophic Cardiomyopathy: The HCM-AF-Risk Model	ECG-Based Deep Learning and Clinical Risk Factors to Predict Atrial Fibrillation.	Detecting undiagnosed atrial fibrillation in UK primary care: Validation of a machine learning prediction algorithm in a retrospective cohort study	Artificial Intelligence–Electrocardiography to Predict Incident Atrial Fibrillation	Development of a Portable Tool to Identify	Assessment of a Machine Learning Model Applied to Harmonized Electronic	Health Record Data for the Prediction of Incident Atrial Fibrillation	Using Artificial Intelligence With Natural Language Processing to	Combine Electronic Health Record’s Structured and Free Text	Data to Identify Nonvalvular Atrial Fibrillation to Decrease Strokes	A novel atrial fibrillation prediction model for Chinese subjects: a nationwide cohort investigation of 682 237 study participants with random forest model	Prediction of short-term atrial fibrillation risk using primary care electronic health records
0.4 Publication journal	Frontiers in cardiovascular medicin	Journal of the American Heart Association	Frontiers in cardiovascular medicine	CJC open	Circulation	European Society of Cardiology	Circulation: Arrhythmia and Electrophysiology	Circulation: Cardiovascular Quality and Outcomes	JAMA Network Open	PloS one	Journal for medical internet research	Annual International Conference of the IEEE Engineering in Medicine and Biology Society. IEEE Engineering in Medicine and Biology Society.	Circulation: Cardiovascular Quality and Outcomes	European Society of Cardiology	Arrhythmias and sudden death
0.5 Model name
1. Participants
1.1 Were appropriate data sources used?	Probably No	Yes	Yes	Probably No	Yes	Probably No	Probably Yes	Probably No	Yes	Yes	Probably No	Probably Yes	Probably No	Probably No	Yes
1.2 Were all inclusions and exclusions of participants appropriate?	Yes	Yes	Yes	Yes	Yes	Yes	Yes	No Information	Probably No	Yes	Yes	Probably Yes	Yes	Probably Yes	Probably Yes
Risk of bias introduced by selection of participants	High RoB	Low RoB	Low RoB	High RoB	Low RoB	High RoB	Low RoB	High RoB	Unclear	Low RoB	High RoB	Unclear	High RoB	High RoB	Low RoB
Applicability	High concern	Low concern	High concern	High concern	Unclear	Low concern	Unclear	High concern	High concern	Low concern	Low concern	High concern	High concern	Low concern	Low concern
Relevant information extracted from CHARMS:
Source of data	Prospective cohort	Retrospective cohort	Retrospective cohort	Retrospective cohort	Retrospective cohort	Retrospective cohort	Retrospective cohort	Retrospective cohort	Retrospective cohort	Retrospective cohort	Case-control	Retrospective cohort	Case-control	Retrospective cohort	Retrospective cohort
Recruitment methods	Unclear if consecutive	Unclear if consecutive	consecutive	Unclear if consecutive	Likely consecutive	Likely consecutive	consecutive	consecutive	consecutive	listed consecutive	Likely consecutive	EHR data	EHR data	likely consecutive	likely consecutive
Recruitment dates	Not mentioned	Int validation cohort: 2003 - 2013. Ext validation cohort 2015 - 2020	2007-2020	2003 - 2017	2000-2019	1 January 2006 and 31 December 2016	2004-	2010-2017	2011-2018	janurary 2006-DECEMBER 2006	From 2010 to September 21, 2015​	not specified	The candidate population included patients with at least 1 ICD-9 or ICD-10 code for AF between 2010 and 2017 (427.31, I48.0, I48.1, I48.2, I48.9, I48.91), and without an AF diagnosis from January 1, 2007, to December 31, 2009	2000-2013	1998-2018
Study setting	Patients were undergoing diagnostic testing by CMR.	Primary care visits	Patients recently admitted with stroke	Tertiary centre visit	Primary care visit	Primary care visit	not reported	Primary care	Hospital EHR data	hospital likely	Primary care outpatient clinics	clinic	Hospital(eg, inpatient and outpatient facilities, radiology reporting, or laboratory result systems)	Outpatient	Outpatient
Inclusion criteria	complete follow up of 120 days	≥65years	First admission with stroke of unknown cause	if they met the standard diagnostic criteria for HCM, namely, maximal left ventricle (LV) wall thickness 15 mm10 in the absence of uncontrolled hypertension, valvular heart disease, and HCM phenocopies (amyloidosis, storage disorders).	Individuals were included if they received ≥2 primary care visits that occurred between 1 and 3 years apart at any of 7 hospitals within the MGB network and had 1 ECG done	>30 years old, who had no history of atrial fibrillation recorded in the preceding five years, patients with complete data of height, weight, BMI, SBP, DBP	>30 years with atleast 1 sinus rhythm ECG within 2 years preceeding their visit	patients with atleast 1 ICD code for AF	atients with a new diagnosis of AF obtained during a 6-month period.	age>30 years	Patients with NVAF or related conditions in the local and national databases.	Case definition:  received at least one diagnosis of Atrial Fibrillation and/or Atrial Flutter by a specialist  AND had an EKG on record  AND had an annotation (string search) hit for either Atrial Fibrillation or Atrial Flutter (most restrictive definition, at the beginning of the first line of annotations)  AND did not have surgery (CABG, valve, open or transcatheter procedures for Atrial F…	patients with at least 1 ICD-9 or ICD-10 code for AF between 2010 and 2017 (427.31, I48.0, I48.1, I48.2, I48.9, I48.91), and without an AF diagnosis from January 1, 2007, to December 31, 2009.Chart review by a team of 5 clinicians was used to classify each patient as AF present or AF absent, which served as the reference standard.	Baseline comorbidities associated with Afib	Diagnostic codes readily available in EHR. Predictors identified from literature review
Exclusion criteria	Patients were afib and congenital heart disease. Single hospital create selection bias	Previous diagnosis of Afib and no follow up completed	in-hospital stroke or whose records could not be linked were excluded. Afib before stroke or on admission were also excluded	Not clear. Single centre create selectinp bias	Not clear	Who did not have complete data creating selection bias	history of AF at baseline visit or no piror AF status	not reported. Single instittion create slection bias	Excluded important prognostic features for Afib. Using in/outpatient raises concern for applicability	history of AF in 5 year prior	Patients on oral antithrombotic therapy for indications other than NVAF, with mechanical prosthetic valve, significant mitral/aortic stenosis, pregnant, transient AF, or active infective endocarditis. Single institution create selection bias.	NA	n AF diagnosis code going back to 2007, patients with an AF billing code in 2008 and again in 2011. Single institution create selection bias.	incomplete medical information. Age under 18 years old. Creating slection bias	Unclear
Rationale of bias and applicability rating:	As per PROBAST paper, studies sampling from data registry carry risk of bias. However, it is worth noting that most AI research stems from datasets. Regarding applicability, model developed on CMR data which might not be a readily avaialble metric in primary care. But selected partcipants and setting matches the article's review question	As per PROBAST paper, studies sampling from data registry carry risk of bias. However, it is worth noting that most AI research stems from datasets. Selected partcipants and setting matches the article review question	As per PROBAST paper, studies sampling from data registry carry risk of bias. However, it is worth noting that most AI research stems from datasets. Selected partcipants and setting matches the article review question	As per PROBAST paper, studies sampling from data registry carry risk of bias. However, it is worth noting that most AI research stems from datasets. Selected partcipants and setting matches the article review question	As per PROBAST paper, studies sampling from data registry carry risk of bias. However, it is worth noting that most AI research stems from datasets. Selected partcipants and setting matches the article review question	As per PROBAST paper, studies sampling from data registry carry risk of bias. However, it is worth noting that most AI research stems from datasets. Selected partcipants and setting matches the article review question	Participant selection shows low ROB	As per PROBAST paper, studies sampling from data registry carry risk of bias. However, it is worth noting that most AI research stems from datasets. Selected partcipants and setting matches the article review question	As per PROBAST paper, studies sampling from data registry carry risk of bias. However, it is worth noting that most AI research stems from datasets. Selected partcipants and setting matches the article review question
2. Predictors
2.1 Were predictors defined and assessed in a similar way for all participants?	Yes	Yes	Probably No	Yes	Probably Yes	Probably Yes	Yes	Probably Yes	Probably No	Probably Yes	Probably No	Probably Yes	Probably Yes	Probably Yes	Yes
2.2 Were predictor assessments made without knowledge of outcome data?	Probably Yes	Probably Yes	Probably Yes	Yes	Probably Yes	Yes	Probably Yes	Probably Yes	Yes	Yes	No Information	Probably Yes	Probably Yes	Probably Yes	Probably Yes
2.3 Are all predictors available at the time the model is intended to be used?	Yes	No Information	Yes	Yes	Probably Yes	Yes	Yes	Yes	Probably Yes	Yes	Probably Yes	Yes	Yes	Yes	Yes
Risk of bias introduced by predictors or their assessment	Low RoB	Unclear	Unclear	Low RoB	Low RoB	Low RoB	Low RoB	Low RoB	Low RoB	Low RoB	Unclear	Low RoB	Low RoB	Low RoB	Low RoB
Applicability	High concern	Low concern	Low concern	High concern	High concern	Low concern	High concern	High concern	High concern	Low concern	Unclear	Low concern	Unclear	Low concern	Low concern
Relevant information extracted from CHARMS:
Predictors definition and measurement similar for all participants	Yes	Yes	Yes	Yes	Yes	Yes	Yes	Unclear	Yes	Yes	No information	No	Yes	No information	Yes
Were predictors assessed blinded for outcome?	Yes	Unclear	Yes	Yes	Yes	Yes	Yes	Unclear	No	Yes	No information	No information	Unclear	Unclear	Unclear
Timing of predictors measurement	At patient presentation	At patient presentation. Many features were recorded before cohort study start	On patient admission	On patient first visit	On patient first visit	One year prior to data entry	within 2 preceeding years of the baseline visit	not reported	6 months prior to outcome	one year prior to data entry	Yes	NA	based on tstatuts ar the time of th index AF encounter	Unclear	Unclear
Rationale of bias and applicability rating:	CMR metrics were automatically generated and manually adjusted (not clear by whom). Unclear if or how Afib events were present after or before predictors selection. However likely after.	The definition, measurement and timing of predictors match the article review question and is applicable to daily clinical life	The definition, measurement and timing of predictors match the article review question and is applicable to daily clinical life and to research question. Note: It is unclear how they selected the clinical predictors. However, they explained how unstructered data was handled using pre-processing text and elaborated on different models with different ratio of structured and unstructured data and th…	Afew predictors selected in the final model might not be pertinent or available in primary care models	The AI model used did not incorporate clinical predictors rather the model used neural network developed on ECG features and is combined with clinical data as a mere combination and as individual covariates. Therefore, we cannot comment on choice of clinical predictors as it is not reported. However, the study reported the most important ECG features correlating with Afib which is e P wave and su…	The study of bias on Predictos is outlined at Hill 2019.	The AI model used did not incorporate clinical predictors rather the model used neural network developed on ECG features a Therefore, we cannot comment on choice of clinical predictors as it is not reported.	Unclear definition of predictor, based on clinical notes of patient	The model talks about developing a 6 month rish for AF, the predictor used and timing of measurement are pertinent.
3. Outcome
3.1 Was the outcome determined appropriately?	Probably Yes	Yes	Yes	Yes	Yes	Yes	Yes	Yes	Yes	Yes	Yes	Yes	Probably Yes	Probably No	Probably Yes
3.2 Was a pre-specified or standard outcome definition used?	Yes	Yes	Yes	Yes	Yes	Yes	Yes	Yes	Yes	Yes	Probably Yes	Yes	Probably Yes	No	Probably Yes
3.3 Were predictors excluded from the outcome definition?	Yes	Yes	Yes	Yes	Probably No	Yes	Probably No	Probably Yes	Yes	Yes	Probably Yes	Probably No	Probably No	Probably Yes	Probably Yes
3.4 Was the outcome defined and determined in a similar way for all participants?	Yes	Yes	Yes	Yes	Yes	Yes	Yes	Probably Yes	Yes	Yes	Yes	Probably No	Yes	Probably Yes	Probably Yes
3.5 Was the outcome determined without knowledge of predictor information?	Yes	Probably Yes	Probably Yes	Yes	Probably No	Probably Yes	Probably No	Probably Yes	No Information	Probably Yes	Yes	Probably No	Probably Yes	Probably Yes	Probably Yes
3.6 Was the time interval between predictor assessment and outcome determination appropriate?	Yes	Probably Yes	Probably No	No Information	Probably Yes	Yes	Probably Yes	No Information	Probably No	Yes	No Information	No Information	No Information	No Information	No Information
Risk of bias introduced by the outcome or its determination	Low RoB	Low RoB	Low RoB	Low RoB	Low RoB	Low RoB	Low RoB	Low RoB	Unclear	Low RoB	Low RoB	High RoB	Low RoB	Unclear	Low RoB
Applicability	Unclear	Unclear	Unclear	Unclear	Unclear	Low concern	Unclear	Unclear	Unclear	Low concern	Unclear	High concern	Unclear	Low concern	Unclear
Relevant information extracted from CHARMS:
Outcome definition	the primary outcome of new-onset AF, defined as one or more of the following: (i) ICD-10 coded admission for AF (I48.0-I48.2, I48.9), atrial flutter (Aflut: I48.3-I48.4), (ii) any 12-lead ECG or Holter-based detection of AF, (iii) ICD-10 coded direct-current (DC) cardioversion (1HZ09) or ablative procedure (025S3ZZ, 025T3ZZ) for the treatment of AF	Incident AF status was ascertained using a previously validated EHR algorithm, which used problem list entries and inpatient or outpatient ICD-9/ICD-10 codes (positive predictive value, 96.3%)	NDAF poststroke, i.e., AF detected during the index stroke hospitalization and AF detected after discharge. Incidence rate per 1,000 person year	lead EKGs, event recorder data, Holter monitor data, and/or ICD interrogation; a detailed chart review was performed to confirm this criterion	incident AF was defined using a previously published AF algorithm comprising combinations of diagnostic and procedural codes and ECG reports (modified AF algorithm)	using relevant Read codes, the coded clinical term system used in UK primary care used in the development algorithem (Hill	incident AF was diagnosed clinically	not reported	patients with prevalent AF on their first encounter and then at 6-month intervals from each encounter	AF as per the EHR	Diagnostic codes	AF diagnosis as per EHR or textual data	patients with a predicted probability of AF higher than the cut point specified during training were classified as having AF	Not reported	Diagnostic codes readily available in EHR.
Same outcome definition for all participants	Yes	Yes	Yes	Yes	Yes	Yes	Yes	Yes	Yes	Yes	Yes	Yes	Yes	Unclear	Yes
Was the outcome assessed without knowledge of the predictors	Unclear	Unclear	Yes	Yes	Unclear	Unclear	Unclear	Unclear	Yes	No	Unclear	Unclear	Unclear	Unclear	Yes
Were candidate predictors part of outcome?	No	No	No	No	No	No	No	Yes	No	Yes	No information	Unclear	Yes	No	No
Time of outcome ocurrence	120 days	5 years	10.2 months	3.1 years	5 years	Not specified	7.4 years	not reported	6 months	upto 10 years	2010-2015	not specified	not specified	Not reported	6 months
Rationale of bias and applicability rating:	Might be that 120 days only underestimate AF occurance	It is unclear how the timing or knowledge of the predictors occurred absoultely before the outcome	It is unclear how the timing or knowledge of the predictors occurred absolutely before the outcome. Also time of follow up (10.2 months) might underestimate AF occurance.	Definition of Afib is pertinent	Definition of Afib is pertinent	Definition of Afib is pertinent	Clinical diagnosis of AF, which is a pertinent outcome	Clinical code/ diagnosed code for aFib was pertinent.	Confirmation of Afib after six months
4. Analysis
4.1 Were there a reasonable number of participants with the outcome?	Probably No	Yes	Yes	Probably Yes	No Information	Yes	Probably Yes	Probably Yes	Yes	Yes	Yes	Probably Yes	Yes	Yes	Yes
4.2 Were continuous and categorical predictors handled appropriately?	Yes	Probably Yes	Yes	Yes	Yes	Yes	Probably Yes	Probably Yes	Probably Yes	Yes	Probably Yes	Probably No	Yes	No Information	No Information
4.3 Were all enrolled participants included in the analysis?	No Information	No Information	Yes	Probably Yes	Yes	No Information	Yes	Yes	Yes	No Information	Probably Yes	Probably No	Yes	Yes	Yes
4.4 Were participants with missing data handled appropriately?	Yes	No Information	Probably No	Yes	No Information	Probably Yes	No Information	No Information	No Information	Yes	No Information	No Information	No Information	Probably Yes	Probably Yes
4.5 Was selection of predictors based on univariable analysis avoided?	Yes	Probably Yes	Probably Yes	Probably Yes	Probably Yes	Probably Yes	Probably Yes	No Information	Probably No	Probably Yes	Probably Yes	Probably Yes	Probably Yes	Probably Yes	Probably Yes
4.6 Were complexities in the data accounted for appropriately?	No Information	No Information	No Information	Probably Yes	Yes	Probably Yes	Probably Yes	Probably Yes	Probably Yes	Probably Yes	Probably No	Probably Yes	Probably Yes	No Information	No Information
4.7 Were relevant model performance measures evaluated appropriately?	Yes	Yes	Probably No	Probably Yes	Yes	Yes	Yes	Yes	Yes	Yes	Yes	Probably No	Yes	Yes	Yes
4.8 Were model overfitting and optimism in model performance accounted for?	Yes	Probably Yes	Probably Yes	Yes	Yes	No Information	No Information	No Information	Yes	Probably Yes	Probably No	Probably Yes	Probably No	Probably No	Probably No
4.9 Do predictors and their assigned weights in the final model correspond to the results from multivariable analysis?	No Information	No Information	No Information	Probably Yes	No Information	No Information	No Information	No Information	Probably Yes	Probably Yes	No Information	No Information	No Information	No Information	No Information
Risk of bias introduced by the analysis	Unclear	Unclear	Unclear	Low RoB	Unclear	Unclear	Unclear	Unclear	Unclear	Low RoB	Unclear	High RoB	Unclear	Unclear	Unclear
Relevant information extracted from CHARMS:
Outcome frecuency	314 from 7639 (4.1%)	#VALUE!	#VALUE!	191 from 831 (23.0%)	266 from 54770 (0.5%)	17880 from 604135 (3.0%)	333 from 1936 (17.2%)	452 from 561 (80.6%)	28036 from 2252219 (1.2%)	95607 from 2994837 (3.2%)		#VALUE!	6690 from 22000 (30.4%)	14212 from 682237 (2.1%)	7386 from 2081139 (0.4%)
Event per variable (EPV) or per parameter (EPP)	2.61667	Unknown	Unknown	2.05376	20.4615	178.8	333	0.109	1.07831	956.07	Unknown	Unknown	163.171	748	102.583
Handling of continuous predictors	Unclear if dichotomised	No continuous data reported	Not dichotomised	Not dichotomised	Not dichotomised	not dichotomised	not dichotomised	not dichotomized	Unclear	not dichotomized	No information	NA	converted to ordinal	Not applicable	Not applicable
Number of participants with any missing value	Not reported	Int validation (2311) + Ext validation (3183)	Not reported	not reported	Not reported	Not reported	not reported	not reported	not reported	not reported	not specified	not specified	not specified	not specified
Handling of missing data	Multiple imputation	No information	Single imputation	Nearest neighbour approach	No information	No information	No information	No information	No information	No information	No information	No information	Single imputation	No information	No information
Method for selection of candidate predictors	y mean permutation importance calculated over 100 bootstrap samples of training data	All features were selected unless had low positive predictive value	Unclear	All available predictors	All available predictors	Based on prior knowledge	Other	Based on prior knowledge	All available predictors	Based on prior knowledge	Based on prior knowledge	Based on prior knowledge	All available predictors	Based on prior knowledge	Based on prior knowledge
Validation method	Internal: No	Internal: No	Internal: No	Internal: No		Internal: No	Internal: No	Internal: No	Internal: No	Internal: No	Internal: No	Internal: No	Internal: No	Internal: No	Internal: No
	External: 1	External: 1	External: 1	External: 1	External: 1	External: 1	External: 1	External: 1	External: 1	External: 1	External: 1	External: 1	External: 1	External: 1	External: 1	External:	External:	External:	External:	External:	External:	External:	External:	External:	External:	External:	External:	External:	External:	External:
Performance measures	Calibration: Calibration plot	Calibration: Calibration plot	Calibration: Not evaluated	Calibration: Not evaluated	Calibration: Calibration plot / Slope	Calibration: Not evaluated	Calibration: Not evaluated	Calibration: Not evaluated	Calibration: Not evaluated	Calibration: Not evaluated	Calibration: Not evaluated	Calibration: Not evaluated	Calibration: Not evaluated	Calibration: Not evaluated	Calibration: Calibration plot / Slope
	Discrimination: C-Statistic / AUC graph	Discrimination: C-Statistic	Discrimination: C-Statistic / AUC graph	Discrimination: C-Statistic / AUC graph	Discrimination: C-Statistic / AUC graph	Discrimination: C-Statistic / AUC graph	Discrimination: Not evaluated	Discrimination: Not evaluated	Discrimination: AUC graph	Discrimination: C-Statistic / AUC graph	Discrimination: C-Statistic	Discrimination: Not evaluated	Discrimination: C-Statistic	Discrimination: C-Statistic / AUC graph	Discrimination: C-Statistic / AUC graph
	Overall: Brier score	Overall: Not evaluated	Overall: Not evaluated	Overall: Not evaluated	Overall: Not evaluated	Overall: Not evaluated	Overall: Not evaluated	Overall: Not evaluated	Overall: Not evaluated	Overall: Not evaluated	Overall: Not evaluated	Overall: Not evaluated	Overall: Not evaluated	Overall: Not evaluated	Overall: Brier score
Shrinkage of predictor weights or regression coefficients	Unclear	Unclear	Unclear	Unclear	Unclear	No information	No information	No information	No information	No information	Unclear	Unclear	Unclear	Unclear	Unclear
Rationale of bias and applicability rating:	Missing data were not precisely reported. It was mentioned that missing data points were excluded and at another place that missing data is imputed. Final model included 20 variables therefore raising EPV to 15.6	It is unclear how missing data were handeled. Therefore, cannot comment if there is important risk of bias in the analysis.	It is unclear how missing data were handeled. Therefore, cannot comment if there is important risk of bias in the analysis. Also no calibration was done.	It is unclear how missing data were handeled. Therefore, cannot comment if there is important risk of bias in the analysis. Also no calibration was done.	It is unclear how missing data were handeled. Therefore, cannot comment if there is important risk of bias in the analysis.	It is unclear how missing data were handeled. Therefore, cannot comment if there is important risk of bias in the analysis.	It is unclear how missing data were handeled. Therefore, cannot comment if there is important risk of bias in the analysis.	It is unclear how missing data were handeled. Therefore, cannot comment if there is important risk of bias in the analysis.	It is unclear how missing data were handeled. Therefore, cannot comment if there is important risk of bias in the analysis.
	#REF!

## Sheet: Study Characteristics
	Table 1. Characteristics of the studies included in the systematic review.
	Author, Year	Study design	Enrolment period	Study setting	Study region	Participant characteristics:
							#REF!
Dykstra, 2022	Dykstra, 2022	Prospective cohort	Not mentioned	Patients were undergoing diagnostic testing by CMR.	Calgary	NA	0	0	0	0
Ashburner, 2022	Ashburner, 2022	Retrospective cohort	Int validation cohort: 2003 - 2013. Ext validation cohort 2015 - 2020	Primary care visits	Massachusetts	NA	0	0	0	0
Sung, 2022	Sung, 2022	Retrospective cohort	2007-2020	Patients recently admitted with stroke	Taiwan	NA	0	0	0	0
Bhattacharya, 2021	Bhattacharya, 2021	Retrospective cohort	2003 - 2017	Tertiary centre visit	Baltimore, USA	NA	0	0	0	0
Khurshid, 2022	Khurshid, 2022	Retrospective cohort	2000-2019	Primary care visit	Massachusetts	NA	0	0	0	0
Sekelj, 2020	Sekelj, 2020	Retrospective cohort	1 January 2006 and 31 December 2016	Primary care visit	London, UK	NA	0	0	0	0
Christopoulos, 2020	Christopoulos, 2020	Retrospective cohort	2004-	not reported	United States	ECG data	0	0	0	0
Shah, 2020	Shah, 2020	Retrospective cohort	2010-2017	Primary care	Utah, USA	manually reviewed charts	0	0	0	0
Tiwari, 2020	Tiwari, 2020	Retrospective cohort	2011-2018	Hospital EHR data	Colorado, USA	26000 variables	0	0	0	0
Hill, 2019	Hill, 2019	Retrospective cohort	janurary 2006-DECEMBER 2006	hospital likely	not specified	NA	0	0	0	0
Elkin, 2021	Elkin, 2021	Case-control	From 2010 to September 21, 2015​	Primary care outpatient clinics	New york, USA	.	0	0	0	0
Karnik, 2012	Karnik, 2012	Retrospective cohort	not specified	clinic	1	NA	0	0	0	0
Mukherjee, 2019	Mukherjee, 2019	Case-control	The candidate population included patients with at least 1 ICD-9 or ICD-10 code for AF between 2010 and 2017 (427.31, I48.0, I48.1, I48.2, I48.9, I48.91), and without an AF diagnosis from January 1, 2007, to December 31, 2009	Hospital(eg, inpatient and outpatient facilities, radiology reporting, or laboratory result systems)	Utah, USA	AF in problem list or past medical history	AF as transient event as apart of other acute conditiond cardiac surgery or sepsis	Active AF management in clinical notes	Patiens without AF	0
Hu, 2019	Hu, 2019	Retrospective cohort	2000-2013	Outpatient	Taiwan, China	a	0	0	0	0
Nadarajah, 2022	Nadarajah, 2022	Retrospective cohort	1998-2018	Outpatient	Leeks, UK	a	0	0	0	0
		0	0	0	0	0	0	0	0	0
		0	0	0	0	0	0	0	0	0
		0	0	0	0	0	0	0	0	0
		0	0	0	0	0	0	0	0	0
		0	0	0	0	0	0	0	0	0
		0	0	0	0	0	0	0	0	0
		0	0	0	0	0	0	0	0	0
		0	0	0	0	0	0	0	0	0
		0	0	0	0	0	0	0	0	0
		0	0	0	0	0	0	0	0	0
		0	0	0	0	0	0	0	0	0
		0	0	0	0	0	0	0	0	0
		0	0	0	0	0	0	0	0	0
		0	0	0	0	0	0	0	0	0
		0	0	0	0	0	0	0	0	0

## Sheet: Model characteristics
	Table 2. Characteristics of the models included in the systematic review and critical appraisal for risk of bias and applicability.
	Author, Year	Modelling method	Sample size	Events	No predictors		EPV or EPP	Selection of candidate predictors	Selection of final predictors	Number (%) and handling of missng data	Type of validation	Performance measures		Critical appraisal (PROBAST)
				n (%)	Cand.	Final								P	Pr	O	A
Dykstra, 2022	Dykstra, 2022	Mixed: Cox PH, LASSO	7639	314 (4.1)	120	20	2.61667	y mean permutation importance calculated over 100 bootstrap samples of training data	LASSO selection	n (%): Unkown Method: Multiple imputation	Int: Random split data Ext : None	Cal: Calibration plot Disc : C-Statistic / AUC graph Ov: Brier score	RoB	-	+	+	?
													App		-	?
Ashburner, 2022	Ashburner, 2022	Natural Language Processing	Development (32960), Int validation (13992), Ext validation (39051)	#VALUE!	42	42	Unknown	All features were selected unless had low positive predictive value	LASSO selection	n (%): Unkown Method: No information	Int: Random split data Ext : Geographical	Cal: Calibration plot Disc : C-Statistic Ov: Not evaluated	RoB	+	?	+	?
													App	+	+	?
Sung, 2022	Sung, 2022	Machine learning techniques	Training set (4604). Testing set (1492)	#VALUE!	20	20	Unknown	Unclear	AUC values across machine learning models with dierent combinations of text vectorization techniques and resampling method	n (%): Unkown Method: Single imputation	Int: Non-random split data Ext : None	Cal: Not evaluated Disc : C-Statistic / AUC graph Ov: Not evaluated	RoB	+	?	+	?
													App	-	+	?
Bhattacharya, 2021	Bhattacharya, 2021	Machine learning techniques	831	191 (23.0)	93	18	2.05376	All available predictors	Information Gait for nominal variables and 2 sample t-test for continuous variables	n (%): Unkown Method: Nearest neighbour approach	Int: Random split data Ext : None	Cal: Not evaluated Disc : C-Statistic / AUC graph Ov: Not evaluated	RoB	-	+	+	+
													App	-	-	?
Khurshid, 2022	Khurshid, 2022	Neural network	54770	266 (0.5)	13	13	20.4615	All available predictors	Unclear	n (%): Unkown Method: No information	Int: Non-random split data Ext : Geographical	Cal: Calibration plot / Slope Disc : C-Statistic / AUC graph Ov: Not evaluated	RoB	+	+	+	?
													App	?	-	?
Sekelj, 2020	Sekelj, 2020	Machine learning techniques	604135	17880 (3.0)	100	24	178.8	Based on prior knowledge	Other	n (%): Unkown Method: No information	Int: Unclear Ext : Completely independent	Cal: Not evaluated Disc : C-Statistic / AUC graph Ov: Not evaluated	RoB	-	+	+	?
													App	+	+	+
Christopoulos, 2020	Christopoulos, 2020	Neural network	1936	333 (17.2)	1	1	333	Other	No information	n (%): Unkown Method: No information	Int: Unclear Ext : None	Cal: Not evaluated Disc : Not evaluated Ov: Not evaluated	RoB	+	+	+	?
													App	?	-	?
Shah, 2020	Shah, 2020	Logistic regression	561	452 (80.6)	1000	1000 features from the clinical data	0.109	Based on prior knowledge	No information	n (%): Unkown Method: No information	Int: Unclear Ext : Geographical	Cal: Not evaluated Disc : Not evaluated Ov: Not evaluated	RoB	-	+	+	?
													App	-	-	?
Tiwari, 2020	Tiwari, 2020	Neural network	2252219	28036 (1.2)	26000	200	1.07831	All available predictors	Other	n (%): Unkown Method: No information	Int: Ext : None	Cal: Not evaluated Disc : AUC graph Ov: Not evaluated	RoB	?	+	?	?
													App	-	-	?
Hill, 2019	Hill, 2019	Machine learning techniques	2994837	95607 (3.2)	100	24	956.07	Based on prior knowledge	Other	n (%): Unkown Method: No information	Int: Random split data Ext : Completely independent	Cal: Not evaluated Disc : C-Statistic / AUC graph Ov: Not evaluated	RoB	+	+	+	+
													App	+	+	+
Elkin, 2021	Elkin, 2021	Natural Language Processing	Unkown	Unkown	Unkown	Not applicable	Unknown	Based on prior knowledge	Unclear	n (%): Unkown Method: No information	Int: Random split data Ext : Other	Cal: Not evaluated Disc : C-Statistic Ov: Not evaluated	RoB	-	?	+	?
													App	+	?	?
Karnik, 2012	Karnik, 2012	Machine learning techniques	not specified	#VALUE!	Unkown	NA	Unknown	Based on prior knowledge	Pre-specified model (not selection)	n (%): Unkown Method: No information	Int: Cross-validation Ext : None	Cal: Not evaluated Disc : Not evaluated Ov: Not evaluated	RoB	?	+	-	-
													App	-	+	-
Mukherjee, 2019	Mukherjee, 2019	Natural Language Processing	22000	6690 (30.4)	41	38	163.171	All available predictors	Pre-specified model (not selection)	n (%): Unkown Method: Single imputation	Int: Unclear Ext : None	Cal: Not evaluated Disc : C-Statistic Ov: Not evaluated	RoB	-	+	+	?
													App	-	?	?
Hu, 2019	Hu, 2019	Machine learning techniques	682237	14212 (2.1)	19	19	748	Based on prior knowledge	Unclear	n (%): Unkown Method: No information	Int: Random split data Ext : Different setting	Cal: Not evaluated Disc : C-Statistic / AUC graph Ov: Not evaluated	RoB	-	+	?	?
													App	+	+	+
Nadarajah, 2022	Nadarajah, 2022	Machine learning techniques	2081139	7386 (0.4)	72	10	102.583	Based on prior knowledge	Unclear	n (%): 0 (0.0) Method: No information	Int: Random split data Ext : None	Cal: Calibration plot / Slope Disc : C-Statistic / AUC graph Ov: Brier score	RoB	+	+	+	?
													App	+	+	?
													RoB
													App
													RoB
													App
													RoB
													App
													RoB
													App
													RoB
													App
													RoB
													App
													RoB
													App
													RoB
													App
													RoB
													App
													RoB
													App
													RoB
													App
													RoB
													App
													RoB
													App
													RoB
													App
													RoB
													App

## Sheet: PROBAST summary
	Table 3. Risk of bias and applicability assessment
	Author, Year	Risk of Bias				Applicability			Overall
		1. Participants	2. Predictors	3. Outcome	4. Analysis	1. Participants	2. Predictors	3. Outcome	Risk of Bias	Applicability
Dykstra, 2022	Dykstra, 2022	-	+	+	?	-	-	?	-	-
Ashburner, 2022	Ashburner, 2022	+	?	+	?	+	+	?	?	?
Sung, 2022	Sung, 2022	+	?	+	?	-	+	?	?	-
Bhattacharya, 2021	Bhattacharya, 2021	-	+	+	+	-	-	?	-	-
Khurshid, 2022	Khurshid, 2022	+	+	+	?	?	-	?	?	-
Sekelj, 2020	Sekelj, 2020	-	+	+	?	+	+	+	-	+
Christopoulos, 2020	Christopoulos, 2020	+	+	+	?	?	-	?	?	-
Shah, 2020	Shah, 2020	-	+	+	?	-	-	?	-	-
Tiwari, 2020	Tiwari, 2020	?	+	?	?	-	-	?	?	-
Hill, 2019	Hill, 2019	+	+	+	+	+	+	+	+	+
Elkin, 2021	Elkin, 2021	-	?	+	?	+	?	?	-	?
Karnik, 2012	Karnik, 2012	?	+	-	-	-	+	-	-	-
Mukherjee, 2019	Mukherjee, 2019	-	+	+	?	-	?	?	-	-
Hu, 2019	Hu, 2019	-	+	?	?	+	+	+	-	+
Nadarajah, 2022	Nadarajah, 2022	+	+	+	?	+	+	?	?	?

## Sheet: CHARMS.Drop-down response lists
Drop-down lists
CHARMS sheet
1.1 Source of data	2.8 Participant description (Measures)	3.4 Type of outcome	6.2 Handling of missing data	7.1 Modelling method	7.2 Method for selection of candidate predictors	7.3 Method for selection of predictors during multivariable modelling	9.1.1 Internal validation	9.1.2 External validation	10.2 Final model included predictor weights or regression coefficients	10.4 Alternative presentation of the final prediction models
Prospective cohort	Mean	Single	Complete-case analysis	Logistic regression	All available predictors	Pre-specified model (not selection)	None (Apparent performance)	None	None	None
Retrospective cohort	Mean (sd)	Combined	Single imputation	Multilevel logistic regression	Based on prior knowledge	Backward elimination	Random split data	Temporal	Predictor weights	Sum score
Case-control	Median	Unclear	Multiple imputation	Cox regression	Based on univariable associations	Forward selection	Non-random split data	Geographical	Regression coefficients	Nomogram
Nested case-control	Median (IQR)	No information	Other	Machine learning techniques	Other	Stepwise selection	Cross-validation	Different setting	Unclear	Score chart
Existing registry	Median (min-max)	(Add field)	Unclear	Neural network	Unclear	LASSO selection	Bootstrap	Different investigator	No information	Score system
Randomized trial	n (%)	(Add field)	No information	Other	No information	Ridge regression	Other	Completely independent	(Add field)	On-line calculator
Combined data (e.g. IPD of combination of cohorts)	Other	(Add field)	Nearest neighbour approach	Unclear	y mean permutation importance calculated over 100 bootstrap samples of training data	Bootstrap selection	Unclear	Other	(Add field)	App calculator
Aggregated data	Unclear	(Add field)	(Add field)	No information	All features were selected unless had low positive predictive value	Other	No information	Unclear	(Add field)	Other
Other	No information	(Add field)	(Add field)	Mixed: Cox PH, LASSO	Information Gait for nominal variables and 2 sample t-test for continuous variables	Unclear	(Add field)	No information	(Add field)	Unclear
Unclear	(Add field)		(Add field)	Natural Language Processing	(Add field)	No information	(Add field)	(Add field)	(Add field)	No information
No information	(Add field)		(Add field)	(Add field)	(Add field)	AUC values across machine learning models with dierent combinations of text vectorization techniques and resampling method	(Add field)	(Add field)		(Add field)
(Add field)	(Add field)			(Add field)		Information Gait for nominal variables and 2 sample t-test for continuous variables	(Add field)	(Add field)		(Add field)
(Add field)	(Add field)			(Add field)		(Add field)	(Add field)	(Add field)		(Add field)
(Add field)	(Add field)					(Add field)		(Add field)		(Add field)
(Add field)						(Add field)				(Add field)
(Add field)
